# Supplementary material for: Molecular detection of Anaplasma phagocytophilum in field-collected Haemaphysalis larvae in the Republic of Korea
Source: Parasit Vectors. 2025 Feb 21;18:67. doi: 10.1186/s13071-024-06649-z (PMC11846178; doi:10.1186/s13071-024-06649-z)
Supplement: Supplementary file 1 — Additional file 1. [file 13071_2024_6649_MOESM1_ESM.zip]

Archive with 2 entries (2 files):
- Additional file 1. Table S1.xlsx
- Additional file 1. Table S2r.xlsx
