# Supplementary material for: Molecular detection of Anaplasma phagocytophilum in field-collected Haemaphysalis larvae in the Republic of Korea
Source: Parasit Vectors. 2025 Feb 21;18:67. doi: 10.1186/s13071-024-06649-z (PMC11846178; doi:10.1186/s13071-024-06649-z)
Supplement: Supplementary file 1 — Additional file 1. [file 13071_2024_6649_MOESM1_ESM.zip › Additional file 1. Table S1.xlsx]

## Sheet: Table S1
	Table S1. Monthly collection of Haemaphysalis tick stages
				Months
	Species		Stage	Mar	Apr	May	Jun	Jul	Aug	Sep	Oct	Total
	Haemaphysalis sp.		Larva	7 (0.0)	86 (0.2)	873 (2.4)	446 (1.2)	2,644 (7.2)	4,347 (11.8)	6,433 (17.4)	5,144 (13.9)	19,980 (54.1)
	Haemapysalis longicornis		Nymph	487 (1.3)	3,157 (8.6)	3,427 (9.3)	3,183 (8.6)	1,483 (4.0)	303 (0.8)	76 (0.2)	73 (0.2)	12,189 (33.0)
			Female	3 (0.0)	15 (0.0)	55 (0.1)	158 (0.4)	353 (1.0)	118 (0.3)	16 (0.0)	0 (0.0)	718 (1.9)
			Male	0 (0.0)	1 (0.0)	10 (0.0)	46 (0.1)	97 (0.3)	18 (0.0)	3 (0.0)	0 (0.0)	175 (0.5)
		Subtotal		490 (1.3)	3,173 (8.6)	3,492 (9.5)	3,387 (9.2)	1,933 (5.2)	439 (1.2)	95 (0.3)	73 (0.2)	13,082 (35.4)
	Haemaphysalis flava		Nymph	1,352 (3.7)	1,059 (2.9)	354 (1.0)	174 (0.5)	31 (0.1)	72 (0.2)	92 (0.2)	175 (0.5)	3,309 (9.0)
			Female	162 (0.4)	66 (0.2)	39 (0.1)	9 (0.0)	1 (0.0)	1 (0.0)	0 (0.0)	11 (0.0)	289 (0.8)
			Male	135 (0.4)	63 (0.2)	28 (0.1)	5 (0.0)	0 (0.0)	0 (0.0)	1 (0.0)	20 (0.1)	252 (0.7)
		Subtotal		1,649 (4.5)	1,188 (3.2)	421 (1.1)	188 (0.5)	32 (0.1)	73 (0.2)	93 (0.3)	206 (0.6)	3,850 (10.4)
	Combined		Larva	7 (0.0)	86 (0.2)	873 (2.4)	446 (1.2)	2,644 (7.2)	4,347 (11.8)	6,433 (17.4)	5,144 (13.9)	19,980 (54.1)
			Nymph	1,839 (5.0)	4,216 (11.4)	3,781 (10.2)	3,357 (9.1)	1,514 (4.1)	375 (1.0)	168 (0.5)	248 (0.7)	15,498 (42.0)
			Female	165 (0.4)	81 (0.2)	94 (0.3)	167 (0.5)	354 (1.0)	119 (0.3)	16 (0.0)	11 (0.0)	1,007 (2.7)
			Male	135 (0.4)	64 (0.2)	38 (0.1)	51 (0.1)	97 (0.3)	18 (0.0)	4 (0.0)	20 (0.1)	427 (1.2)
		Total		2,146 (5.8)	4,447 (12.0)	4,786 (13.0)	4,021 (10.9)	4,609 (12.5)	4,859 (13.2)	6,621 (17.9)	5,423 (14.7)	36,912 (100.0)
