# Supplementary material for: Molecular detection of Anaplasma phagocytophilum in field-collected Haemaphysalis larvae in the Republic of Korea
Source: Parasit Vectors. 2025 Feb 21;18:67. doi: 10.1186/s13071-024-06649-z (PMC11846178; doi:10.1186/s13071-024-06649-z)
Supplement: Supplementary file 1 — Additional file 1. [file 13071_2024_6649_MOESM1_ESM.zip › Additional file 1. Table S2r.xlsx]

## Sheet: Table S2
Table S2. Estimates of evolutionary divergence between sequences of Anaplasma spp. identified in this study.
	Anaplasma species	1	2	3	4	5	6	7	8	9	10	11	12	13	14	15	16	17	18	19	20	21	22	23	24	25
1	MH338211.1_A.phagocytophilum_Korean_Water_Deer_South_Korea
2	PP663778 C21-59 A. phagocytophilum_H. longicornis_Nymph	0
3	PP663779 C21-95 A. phagocytophilum_H. longicornis_Nymph	0.00115929	0.00114863
4	PP663780 C21-144 Anaplasma sp._H. longicornis_Nymph	0.0188785	0.0186583	0.0198832
5	PP663781 C21-156 A. phagocytophilum_H. longicornis_Nymph	0	0	0.00114863	0.018702
6	PP663782 C21-193 A. phagocytophilum_H. longicornis_Nymph	0.00115954	0.00114625	0.00229917	0.0198412	0.00114888
7	PP663783 C21-253 A. phagocytophilum_Haemaphysalis sp._Larva	0.00116741	0.00116741	0	0.0202143	0.00116741	0.00233678
8	PP663784 C21-261 A. phagocytophilum_Haemaphysalis sp._Larva	0	0	0.00115128	0.0187458	0	0.00115153	0.00116741
9	PP663785 C21-262 A. phagocytophilum_Haemaphysalis sp._Larva	0	0	0.00115128	0.0187458	0	0.00115153	0.00116741	0
10	PP663786 C21-273 A. phagocytophilum_Haemaphysalis sp._Larva	0	0	0.00116741	0.0190132	0	0.00116767	0.00116741	0	0
11	PP663787 C21-274 A. phagocytophilum_Haemaphysalis sp._Larva	0	0	0.00116741	0.0190132	0	0.00116767	0.00116741	0	0	0
12	PP663788 C21-283 A. phagocytophilum_Haemaphysalis sp._Larva	0.00115954	0.00114625	0.00229917	0.0198412	0.00114888	0	0.00233678	0.00115153	0.00115153	0.00116767	0.00116767
13	PP663789 C21-288 A. phagocytophilum_Haemaphysalis sp._Larva	0	0	0.00115128	0.0187458	0	0.00115153	0.00116741	0	0	0	0	0.00115153
14	PP663790 C21-289 A. phagocytophilum_Haemaphysalis sp._Larva	0	0	0.00115128	0.0187458	0	0.00115153	0.00116741	0	0	0	0	0.00115153	0
15	PP663791 C21-291 A. phagocytophilum_Haemaphysalis sp._Larva	0.00115954	0.00114625	0.00229917	0.0198412	0.00114888	0	0.00233678	0.00115153	0.00115153	0.00116767	0.00116767	0	0.00115153	0.00115153
16	PP663794 J21-195 A. phagocytophilum_Haemaphysalis sp._Larva	0	0	0.00114863	0.0186801	0	0.00114757	0.00116741	0	0	0	0	0.00114757	0	0	0.00114757
17	PP663795 J21-203 A. phagocytophilum_Haemaphysalis sp._Larva	0	0	0.00114863	0.0186801	0	0.00114757	0.00116741	0	0	0	0	0.00114757	0	0	0.00114757	0
18	PP663796 J21-206 A. phagocytophilum_Haemaphysalis sp._Larva	0	0	0.00115128	0.0187458	0	0.00115153	0.00116741	0	0	0	0	0.00115153	0	0	0.00115153	0	0
19	PP663797 J21-220 A. phagocytophilum_Haemaphysalis sp._Larva	0	0	0.00116877	0.0190358	0	0.00116903	0.00116877	0	0	0	0	0.00116903	0	0	0.00116903	0	0	0
20	PP663798 J21-227 A. phagocytophilum_Haemaphysalis sp._Larva	0.00116043	0.00115909	0.0023196	0.0200676	0.00115909	0.00232011	0.00233858	0.00115909	0.00115909	0.00116857	0.00116857	0.00232011	0.00115909	0.00115909	0.00232011	0.00115909	0.00115909	0.00115909	0.00116994
21	PP663799 J21-231 A. phagocytophilum_Haemaphysalis sp._Larva	0.00116063	0.00115929	0	0.020071	0.00115929	0.00232051	0	0.00115929	0.00115929	0.00116877	0.00116877	0.00232051	0.00115929	0.00115929	0.00232051	0.00115929	0.00115929	0.00115929	0.00116877	0.00232229
22	PP663803 C22-58 A. phagocytophilum_H. longicornis_Nymph	0	0	0.00116741	0.0190132	0	0.00116767	0.00116741	0	0	0	0	0.00116767	0	0	0.00116767	0	0	0	0	0.00116857	0.00116877
23	PP663804 C22-245 A. phagocytophilum_Haemaphysalis sp._Larva	0.00119417	0.00119417	0.00238984	0.0206864	0.00119417	0.00239039	0.00238984	0.00119417	0.00119417	0.00119417	0.00119417	0.00239039	0.00119417	0.00119417	0.00239039	0.00119417	0.00119417	0.00119417	0.00119417	0.00239227	0.00238984	0.00119417
24	PP663806 C21-163 A. bovis_H. longicornis_Nymph	0.0255518	0.0255518	0.0267859	0.0242997	0.0255518	0.0243137	0.0267859	0.0255518	0.0255518	0.0255518	0.0255518	0.0243137	0.0255518	0.0255518	0.0243137	0.0255518	0.0255518	0.0255518	0.0255518	0.0268139	0.0267859	0.0255518	0.0268248
25	PP663807 C21-200 A. bovis_H. longicornis_Male	0.0248267	0.0245366	0.0257812	0.0233356	0.0245941	0.0232941	0.0262113	0.0246518	0.0246518	0.0250041	0.0250041	0.0232941	0.0246518	0.0246518	0.0232941	0.0245653	0.0245653	0.0246518	0.0250339	0.0260209	0.0260253	0.0250041	0.0268248	0
